# Supplementary material for: Association and Risk-Stratification Value of the Positive Remodeling Index of Middle Cerebral Artery Atherosclerotic Plaques for Perforator-Territory Infarction Based on High-Resolution Magnetic Resonance Imaging
Source: Rev Neurol. 2026 Jul 28;81(7):53244. doi: 10.31083/RN53244 (PMC13421104; doi:10.31083/RN53244)
Supplement: Supplementary file 1 [file 1576-6578-81-7-53244-s1.zip]

Archive with 2 entries (2 files):
- STROBE_Checklist.docx
- Supplementary Tables.docx
